# Supplementary material for: Evaluation of Drug—Drug Interactions in EGFR-Mutated Non-Small-Cell Lung Cancer Patients during Treatment with Tyrosine-Kinase Inhibitors
Source: J Pers Med. 2021 May 18;11(5):424. doi: 10.3390/jpm11050424 (PMC8157378; doi:10.3390/jpm11050424)
Supplement: Supplementary file 1 [file jpm-11-00424-s001.zip]

Archive with 1 entries (1 files):
- jpm-1153476-supplementary.pdf
